# Supplementary material for: HIV Resistance Prediction to Reverse Transcriptase Inhibitors: Focus on Open Data
Source: Molecules. 2018 Apr 19;23(4):956. doi: 10.3390/molecules23040956 (PMC6017644; doi:10.3390/molecules23040956)
Supplement: Supplementary file 1 [file molecules-23-00956-s001.zip]

Archive with 4 entries (3 files):
- Supplementary-materials/
- Supplementary-materials/Figure_S1.docx
- Supplementary-materials/Genotype-phenotype-genotype-treatment-overlap.txt
- Supplementary-materials/Gen_Bank_Genotype_treatment_Overlap_ID.txt
