# Supplementary material for: HIV Resistance Prediction to Reverse Transcriptase Inhibitors: Focus on Open Data
Source: Molecules. 2018 Apr 19;23(4):956. doi: 10.3390/molecules23040956 (PMC6017644; doi:10.3390/molecules23040956)
Supplement: Supplementary file 1 [file molecules-23-00956-s001.zip › Supplementary-materials/Genotype-phenotype-genotype-treatment-overlap.txt]

IsolateName_RT_genotype_treatment	Overlap_Phenosense	Overlap_Antivirogram
CM240
IBNG
90CR402
93TH253
92UG037
IND4
IND5
IND6
IND7
IND8
143P20W0
143P20W88
143P1W0
143P1W88
143P16W0
143P16W88
143P15W0
143P15W104
143P21W0
143P21W104
143P4W0
143P4W104
143P19W0
143P19W80
143P5W0
143P5W72
143P6W0
143P6W88
143P14W0
143P14W104
143P8W0
143P8W104
143P18W0
143P18W72
143P2W0
143P2W88
143P9W0
143P9W104
143P3W0
143P3W104
143P11W0
143P11W72
143P17W0
143P17W72
143P23W0
143P23W96
143P10W0
143P10W56
143P12W0
143P12W104
143P22W0
143P22W88
143P13W0
143P13W104
KA001162528862
Z1226
Z1373
Z1373s
Z1614
Z1624
Z1782
Z1875
Z2107
Z2288
Z2396
Z295
Z84
260Pt1BC
260Pt1W8P
260Pt2BC
260Pt3BC
260Pt3W8C
260Pt4BC
260Pt4W8C
260Pt5BC
260Pt5W8P
260Pt6BC
260Pt6W8C
260Pt7W8C
260Pt8BC
260Pt8W8C
260Pt9W8C
260Pt10BC
260Pt10W8C
260Pt11BC
260Pt11W8C
260Pt12BC
260Pt13W8P
260Pt14BC
260Pt14W8C
260Pt15BC
260Pt15W8P
260Pt16BC
260Pt17BC
260Pt17W8C
260Pt18BC
260Pt18W8P
260Pt19BC
260Pt20BC
260Pt20W8P
260Pt21BC
260Pt22BC
260Pt22W8P
260Pt23BC
260Pt23W8P
260Pt24BC
260Pt24W8C
260Pt25BC
260Pt25W8C
260Pt26BC
260Pt26W8P
260Pt28BC
260Pt28W8C
260Pt29BC
260Pt29W8P
260Pt30BC
260Pt30W8P
143G353W0
143H179W0
JIDP4W0
JIDP4W104
JIDP26W0
JIDP26W88
JIDP34W104
JIDP14W0
JIDP14W104
143H144W0
JIDP8W104
JIDP25W0
JIDP25W104
JIDP13W104
JIDP24W0
JIDP24W104
CA867
CA899
JIDP3W0
JIDP3W72
JIDP16W104
JIDP17W0
JIDP17W104
JIDP2W0
JIDP2W104
JIDP28W0
JIDP7W104
JIDP35W0
JIDP35W104
JIDP29W104
JIDP10W104
JIDP37W104
JIDP21W104
JIDP9W104
JIDP20W104
JIDP18W88
JIDP22W104
ELI
MAL
92BR003
92BR004
92BR017
92BR018
92BR020
92BR021
92BR024
92BR026
92BR028
92BR030
92RW009
92RW008
92RW016
92TH003
92TH005
92TH007
92TH009
92TH011
92TH015
92TH018
92TH019
92TH020
92TH021
92TH022
92TH023
92TH024
92UG001
92UG021
92UG024
92UG038
92UG031
92UG046
92UG053
92UG065
92UG059
92UG067
92UG070
CAM1
AACPR
AACPO
ANT70C
MVP5180
QMVE1
QMVE2
QMVE3
QMVE4
QMVE5
QMVE6
QMVE7
QMVE8
143206_W40
JIDP29W0
JIDP10W0
JIDP27W0
JIDP37W0
JIDP9W0
JIDP20W0
JIDP18W0
JIDP22W0
C0020W0
C0020W84
C0020W132
C0020W180
C0034W0
C0034W46
C0034W94
C0034W142
C0001W0
C0001W78
C0001W126
C0001W179
C0011W0
C0011W71
C0011W117
C0011W172
BCF01
BCF02
BCF03
VAU
BCF06
BCF07
BCF08
RUD
BCF11
BCF13
94UG114
92NG003
93BR020
90CR056
93BR029
84ZR085
92RW009_06
RO-BCI19
RO-BCI1
RO-BCI7
RO-BCI15
RO-BCI17
RO-BCI13
RO-BCI20
RO-BCI18
RO-BCI12
RO-BCI23
RO-BCI8
RO-BCI16
RO-BCI9
RL42
���.90
1-896-6B
1-1096
1-197
2-896
2-1196-6D
2-197
3-896
3-1196
3-197C
4		4
CA24541
CA4230
CA10381
ind301999
ind21068
ind21301
ind301904
ind11246
GS94ptAW0
GS94ptAW24
GS94ptBW0
GS94ptBW24
GS94ptC
GS94ptC
GS94ptD
GS94ptE
GS94ptE
SE6165
HH8793
DJ264
PFL001B
PFL001W78
PFL002B
PFL002W78
PFL003B
PFL003W78
PFL004B
PFL004W84
PFL006B
PFL006W78
PFL007B
PFL007W78
PFL008B
PFL008W78
PFL009W78
PFL010W78
PFL011B
PFL011W78
PFL012B
PFL012W84
PFL013B
PFL013W78
C31B
C31W24
C35B
C47B
C11B
C11W24
C45B
C45W24
C43B
C43W24
C41B
C41W24
C39B
C39W24
C29B
C29W24
C27B
C27W24
C25B
C25W24
C23B
C23W24
C19B
C19W24
C17B
C17W24
C13B
C13W24
C7B
C7W24
C3B
C3W24
C1B
C1W24
F-5W
F-18M-1
HSM5012
HSM4982
HSM4935
HSM1423
IVDA408
IVDA27
IVDAB85
IVDAB254
IVDAB137
IVDA2213
IVDAB304
IVDA1153
IVDAB197
IVDAB183
HSM5015
HSM4771
HSM4029
HSM4876
HSM5043
HAM5016
T29
BFP90
94CY032.3
J-A
jci-4-897
jci-11-498
CA8486
jci-1
jci-3
jci-12
jci-13
jci-14
96BW11
96BW17
96BW05
96BW16
96BW15
96BW01
96BW04
96BW12_10
Orl1-W8
Orl1-W80
Orl1-W104
Orl2-B
Orl2-W40
Orl2-W56
Orl2-W80
Orl3-W16
Orl3-W40
Orl4-B
Orl4-W32
Orl4-W68
Orl4-W92
Orl5-W16
Orl5-W42
Orl5-W64
Orl5-W72
Orl6-B
Orl6-W40
Orl6-W68
Orl6-W72
Orl6-W104
Orl7-W64
Orl7-W76
Orl7-W104
Orl7-W130
Orl8-W40
Orl8-W56
Orl9-W92
Orl10-W64
Orl0-W88
Orl14-W186
Orl14-W202
Orl15-W182
Orl16-W156
Orl17-W224
Orl17-W228
Orl18-W228
Orl18-W260
Orl19-W220
Orl19-W224
Orl20-W232
Orl20-W260
Orl21-W220
Orl21-W272
Orl21-W300
Orl22-W248
Orl22-W288
Orl22-W312
Orl24-W165
Orl24-W182
CA9849
CA10389
CA10390
CA1433
CA10424
CA10384
CA10386
CA2611
CA10420
CA10423
CA3102
CA10392
CA10394
CA3296
CA10382
JL-6-pre
JL-6-post
JL-11-pre
JL-11-post
JL-4-pre
JL-4-post
CA3173		CA3173
CA1142
CA3188		CA3188
CA23587
CA3200
CA1197
CA3205		CA3205
CA3149		CA3149
CA3135		CA3135
CA3138		CA3138
CA3141		CA3141
CA3090		CA3090
CA3114		CA3114
CA3186		CA3186
CA3166		CA3166
CA3153		CA3153
CA3180		CA3180
CA24577
CA3124		CA3124
CA1443		CA1443
CA3094		CA3094
CA3193		CA3193
CA3170		CA3170
CA3164		CA3164
CA3126		CA3126
CA23914
CA2577		CA2577
CA2615		CA2615
CA2636
CA24138
CA3104		CA3104
CA2651
CA2657		CA2657
CA3099		CA3099
CA3143		CA3143
CA23168
CA23170
CA3015		CA3015
CA3019
CA3028		CA3028
CA3034		CA3034
CA3037
CA3044		CA3044
CA3048		CA3048
CA3050		CA3050
CA3070
CA3085
CA3161		CA3161
CA3210		CA3210
PCC44-5140		PCC44-5140
CA10474	CA10474
CA9911
CA1185
CA10470	CA10470
CA10471
CA9919	CA9919
CA9941
CA9910
CA9249
CA9435	CA9435
CA10464	CA10464
CA10466
CA9353
CA9928	CA9928
CA9927
CA9407
CA3364
CA9944	CA9944
CA9909
CA9344
CA9251
CA3168
CA10499	CA10499
CA9929
CA9327
CA3074
CA10469	CA10469
CA5077
CA9253
CA9945	CA9945
CA9908
CA9932	CA9932
CA9230
CA9247
CA9912	CA9912
CA9950
CA8046	CA8046
CA10467
CA8194
CA10931
CA9916	CA9916
CA4214
CA3732
CA9915	CA9915
CA4372	CA4372
CA4391	CA4391
CA9917
CA9914
CA9918	CA9918
CA7514
CA3808	CA3808
CA9940
CA9088
CA9347
CA3832	CA3832
CA10463
CA9199
CA10468
CA9378
CA11012
CA4556
CA9954
CA9947
CA4840
CA10465	CA10465
CA10480
CA10481
CA9273
CA9953	CA9953
CA9948
PCCSHV2688
41731906	41731906
SD-15
SD-21	SD-21
SD-20	SD-20
SD-19	SD-19
SD-18	SD-18
SD-17
SD-16	SD-16
SD-14	SD-14
SD-13	SD-13
SD-12
SD-10	SD-10
SD-7	SD-7
SD-6	SD-6
SD-5	SD-5
SD-2	SD-2
Vent1B
Vent1W24
Vent2B
Vent2W24
Vent3B
Vent3W24
Vent4B
Vent4W24
Vent5B
Vent5W24
Vent7B
Vent7W24
Vent8B
Vent8W24
Vent9B
Vent9W24
Vent10B
Vent10W24
Vent11B
Vent11W24
Vent12B
Vent12W24
Vent13B
Vent13W24
Vent14B
Vent14W24
Vent15B
Vent15W24
Vent16B
Vent16W24
Vent18B
Vent18W24
Vent20W24
Vent21W24
Vent22B
Vent22W24
Vent23B
Vent23W24
Vent24B
Vent24W24
Vent25B
Vent25W24
Vent26B
Vent26W24
Vent28B
Vent28W24
Vent29B
Vent29W24
Vent30B
Vent30W24
Vent31B
Vent31W24
Vent32B
Vent32W24
Vent33B
Vent33W24
Vent34B
Vent34W24
Vent35B
Vent35W24
Vent36B
Vent36W24
Vent37B
Vent37W24
Vent38B
Vent38W24
Vent39B
Vent39W24
YBF30
A0
A11
A18
B0
B58
C0
C17
C28
D0
D29
D39
D42
E0
E37
F0
F19
F22
F28
F34
G0
G53
G56
H0
H51
H58
H60
I0
I35
I40
J0
J12
K0
K24
K35
L0
L39
L47
MilazzoAR0
MilazzoAR1
MilazzoBO0
MilazzoBO1
MilazzoBT0
MilazzoBT1
MilazzoCH0
MilazzoCH1
MilazzoCO0
MilazzoCO1
MilazzoDR0
MilazzoDR1
MIlazzoFO0
MilazzoFO1
MilazzoFR0
MilazzoFR1
MilazzoLU0
MilazzoLU1
MilazzoLI0
MilazzoLI1
MilazzoMA0
MilazzoMA1
MilazzoMT0
MilazzoMT1
MilazzoMI0
MilazzoMI1
MilazzoSA1
MilazzoTA0
MilazzoTA1
MilazzoTS0
MilazzoTS1
MilazzoTE0
MilazzoTE1
MilazzoTO0
MilazzoTO1
MilazzoTU1
MilazzoZG0
MilazzoZG1
95ML84
RU98001
KAL153
98BW21
IP41-B
IP41-M12
IP43-B
IP43-M10
IP25-B
IP25-M12
IP38-B
IP38-M12
IP19-B
IP19-M10
IP19-M12
IP18-B
IP18-M12
IP26-B
IP26-M12
IP29-B
IP29-M6
IP42-B
IP42-M12
IP13-B
IP13-M6
IP34-B
IP34-M6
IP3-B
IP3-M6
IP12-B
IP12-M6
IP2-B
IP2-M12
IP15-B
IP15-M8
IP1-B
IP1-M12
IP23-B
IP8-B
IP8-M12
IP5-B
IP5-M6
IP36-M12		IP36-M12
IP14-B
IP30-M10
IP6-B
IP6-M12
IP40-M12
IP37-M12
IP17-B
IP17-M12
IP21-B
IP21-M8
97zreqtb11
97NOGIL3
HolgHC12
HolgHC15
HolgHC19
HolgHC8
HolgHC10
HolgHC1
HolgHC3
HolgHC17
HolgHC18
BPG225.745
BPG129-733
BPG134-463
BPG135-544
BPG140-223
BPG151-940
BPG161-287
BPG171-005
BPG184-574
BPG190-574
BPG194-793
BPG204-987
BPG225-706
BPG230-298
BPG230-580
BPG326-570
BPG326-636
BPG326-642
BPG326-662
BPG326-675
BPG42-877
BPG501-045
BPG503-083
BPG602-174
BPG99-237
V2000-17P
V2000-20P
V2000-8P
V2000-2P
V2000-6P
V2000-10P
V2000-22P
V2000-12P
V2000-7P
V2000-21P
V2000-15P
V2000-9P
V2000-19P
V2000-24P
V2000-3P
V2000-16P
V2000-5P
V2000-14P
V2000-1P
V2000-18P
JF01-(-)1w
JF01-8w
JF02-0w
JF02-8w
JF03-(-)4w
JF03-8w
JF05-0w
JF05-8w
JF06-0w
JF06-8w
JF07-0w
JF07-8w
JF08-(-)6w
JF08-12w
JF09-0w
JF09-9w
JF10-(-)1w
JF10-12w
JF11-(-)1w
JF11-8w
MV-101bd0
MV-101wk24		MV-101wk24
MV-102bd0
MV-102wk04
MV-103bd0
MV-104bd0
MV-104wk04
MV-106bd0
MV-106wk04
MV-114bd0
MV-115bd0
MV-116bd0
MV-116wk24
MV-122bd0
MV-123bd0
MV-123wk24		MV-123wk24
MV-124bd0
MV-124wk04
MV-127bd0
MV-127wk24		MV-127wk24
MV-128bd0
MV-128wk16
MV-130bd0
MV-130wk04
MV-133bd0
MV-133wk04
MV-133wk28
MV-136bd0
MV-136wk04
MV-136wk36		MV-136wk36
MV-137wk04
MV-138bd0
MV-138wk04
MV-138wk48		MV-138wk48
MV-140bd0
MV-140wk16		MV-140wk16
MV-144bd0
MV-144wk04
MV-146bd0
MV-147bd0
MV-147wk04
MV-148bd0
MV-148wk16
MV-151bd0
MV-153bd0
MV-154bd0
MV-154wk16
MV-156bd0
MV-156wk24
MV-157bd0
MV-157wk24
MV-158bd0
MV-160bd0
MV-160wk24
MV-160wk48		MV-160wk48
MV-162bd0
MV-162wk16
MV-162wk24
MV-163bd0
MV-163wk08
MV-163wk36		MV-163wk36
MV-165bd0
MV-165wk16
MV-167bd0
MV-167wk12
MV-167wk48		MV-167wk48
MV-168bd0
MV-168wk16
MV-168wk36		MV-168wk36
MV-168wk48		MV-168wk48
MV-172bd0
MV-172wk16		MV-172wk16
MV-172wk24
MV-172wk48		MV-172wk48
MV-174bd0
MV-174wk04
MV-175bd0
MV-175wk04
MV-175wk48		MV-175wk48
MV-177bd0
MV-177wk04
MV-178bd0
MV-178wk16
MV-180bd0
MV-180wk16
MV-190bd0
MV-191bd0
MV-196bd0
MV-196wk16		MV-196wk16
MV-196wk24
MV-197bd0
MV-197wk12
MV-198bd0
MV-198wk12		MV-198wk12
MV-198wk24
MV-199bd0
MV-199wk16
MV-205bd0
MV-205wk24		MV-205wk24
MV-206bd0
MV-207bd0
MV-208bd0
MV-210bd0
MV-210wk12
MV-210wk16
MV-751wk24		MV-751wk24
MV-752bd0
MV-752wk16
MV-752wk24		MV-752wk24
MV-753bd0
MV-754bd0
MV-754wk16
MV-755bd0
CE93R26
CE93R40
CE96R90
CE96R96
CE96R97
CE97R98
CE97R99
CE97R101
CE97R102
CE97R103
CE97R104
CE97R105
CE97R106
CER9301940
150155
80458
71358
260859
260926
11963
140750
71363
50601
70779
430066
11441
270048
150151
211264
70256
150450
320318
211320
110700
60287
320288
140794
11646
12000
270034
Huang-Pt1	Huang-Pt1
Huang-Pt2	Huang-Pt2
Huang-Pt3
EC1B
EC1F
EC2B
EC2F
EC3B
EC3F
EC4B
EC4F
EC5B
EC5F
EC6B
EC6F
EC7B
EC7F
EC8B
EC8F
EC9B
EC9F
EC10B
EC10F
EC11B
EC11F
EC12B
EC12F
EC13B
EC13F
EC14B
EC14F
EC15B
EC15F
EC16B
EC16F
EC17B
EC17F
EC18B
EC18F
EC19B
EC19F
EC20B
EC20F
EC21B
EC21F
EC22B
EC22F
EC23B
EC23F
EC24B
EC24F
EC24PF
EC25B
EC25F
EC26B
EC26F
EC27B
EC27F
EC28B
EC29B
EC29F
EC30B
EC30F
EC31B
EC31F
EC32B
EC32F
EC33B
EC33F
EC34B
EC3428w
EC3452w
EC3480w
EC35B
EC35F
EC36B
EC36F
SE7535
SE7253
SE8538
SE9488
SE7108
ESP2-M0
ESP2-M4
ESP2-M11
ESP2-M17
ESP3
ESP4
P1-1
P1-4
P1-8
P1-16
P1-20
P1-36
P1-56
P1-69
P10-0
P11-0
P11-7
P11-9
P11-16
P11-21
P12-0
P12-13
P12-24
P13-0
P13-23
P13-39
P13-43
P14-0
P14-12
P14-16
P14-38
P14-47
P14-75
P15-0
P15-2
P15-4
P15-8
P15-12
P15-16
P15-20
P15-25
P16-0
P17-0
P17-2
P17-8
P17-17
P17-21
P18-0
P19-0
P2-0
P21-0
P21-8
P21-12
P21-16
P21-33
P21-45
P21-70
P21-96
P22-0
P22-48
P22-59
P22-70
P23-0
P24-0
P24-41
P24-70
P24-94
P25-0
P25-18
P26-0
P26-1
P26-4
P26-8
P26-16
P26-23
P28-0
P28-1
P28-6
P28-8
P28-16
P28-44
P28-48
P28-58
P28-70
P29-0
P29-12
P3-0
P3-2
P3-13
P3-18
P3-33
P3-37
P3-49
P3-58
P31-0
P32-0
P32-1
P32-2
P32-37
P32-44
P32-48
P32-70
P33-0
P34-0
P35-0
P36-0
P37-60
P37-84
P38-0
P39-0
P39-25
P39-44
P39-60
P39-84
P4-0
P4-16
P4-34
P40-0
P41-0
P42-0
P43-0
P43-24
P44-0
P44-1
P44-8
P44-14
P44-16
P44-35
P44-44
P45-0
P45-12
P46-0
P47-0
P47-6
P47-20
P47-32
P47-49
P47-62
P47-71
P48-0
P49-0
P5-0
P5-47
P5-64
P5-73
P5-89
P50-0
P50-0
P50-1
P50-16
P50-24
P50-28
P50-96
P51-0
P52-0
P53-0
P55-1
P55-16
P55-20
P55-32
P55-72
P55-96
P55-108
P56-0
P56-1
P56-48
P57-0
P57-1
P57-12
P57-16
P57-24
P57-87
P58-0
P58-4
P58-11
P58-16
P59-0
P6-0
P6-2
P6-10
P60-0
P60-8
P60-20
P60-36
P60-48
P60-59
P60-90
P60-96
P61-0
P62-0
P62-16
P63-0
P63-1
P63-8
P63-16
P63-24
P64-0
P65-0
P66-0
P66-40
P66-44
P66-48
P69-0
P69-6
P69-16
P69-24
P69-32
P69-39
P69-44
P7-0
P7-72
P7-94
P70-0
P70-8
P70-24
P70-32
P70-36
P70-44
P71-0
P71-16
P71-26
P71-32
P71-44
P71-48
P71-86
P72-0
P72-12
P72-16
P72-24
P72-32
P72-36
P73-0
P73-8
P73-16
P73-32
P73-36
P75-0
P76-0
P77-0
P77-12
P77-16
P77-32
P77-48
P77-72
P77-96
P77-109
P79-0
P79-16
P8-0
P8-31
P8-72
P80-36
P80-74
P80-100
P81-0
P81-8
P81-32
P81-41
P81-44
P81-72
P82-0
P83-0
P83-2
P83-66
P83-72
P84-0
P84-12
P84-16
P84-32
P84-44
P84-48
P84-68
P84-84
P84-96
P86-0
P86-2
P86-12
P86-20
P86-73
P87-0
P87-28
P87-60
P87-72
P88-0
P89-0
P89-1
P89-2
P89-4
P89-8
P89-12
P89-16
P89-32
P89-44
P89-72
P89-96
P9-0
P90-0
P91-0
P91-33
P91-41
P91-61
P91-85
P91-98
P92-0
P93-0
P93-16
P93-27
P93-36
P93-40
P93-51
P93-63
P94-0
P94-27
P94-35
P94-39
P94-54
P94-58
P94-70
P94-97
P95-0
P95-44
P97-16
P98-0
P98-16
P98-24
P98-33
P98-41
P98-45
P99-0
P99-1
P99-6
P99-16
P99-20
P100-0
P100-4
P100-8
P100-12
P100-20
P100-24
P100-37
P100-56
P101-0
P101-8
P101-20
P101-72
P102-0
P102-6
P102-12
P102-22
P102-30
P102-42
P103-0
P103-24
P103-40
P103-60
P104-0
P104-20
P105-0
P105-12
P105-24
P106-0
P106-1
P106-2
P106-7
P106-40
P106-61
P107-0
P107-6
P107-8
P107-16
P107-25
P107-33
P107-39
P107-60
P108-0
P108-15
P109-0
P109-12
P109-16
P109-24
P109-32
P109-56
P110-24
P110-36
P110-40
P110-43
P110-59
P111-0
P111-16
P111-48
P111-71
P112-0
P112-15
P112-41
P112-63
P113-0
P113-20
P113-28
P113-32
P113-68
P114-0
P114-8
P114-24
P114-37
P114-59
P115-0
P115-2
P115-11
P115-16
P115-20
P116-0
P116-25
P116-37
P117-0
P117-16
P117-24
P117-70
P117-82
P118-0
P118-20
P118-24
P119-0
P119-10
P119-24
P119-37
P119-68
P120-0
P120-12
P120-16
P120-20
P120-28
P121-0
P121-1
P121-2
P121-4
P121-6
P121-8
P121-24
P121-32
P121-36
P121-46
P122-0
P122-16
P122-31
P123-0
P123-8
P123-10
P123-16
P123-19
P124-0
P124-16
P124-20
P124-36
P125-0
P126-0
P126-4
P126-8
P126-12
P126-23
P126-34
P126-59
P127-0
P128-0
P128-10
P128-59
P128-71
P129-27
P130-0
P130-4
P130-6
P130-12
P131-0
P131-10
P131-36
P132-0
P132-4
P132-6
P132-8
P132-16
P132-20
P132-23
P132-49
P132-71
P133-0
P133-40
P134-0
P134-12
P134-17
P134-53
P134-65
P135-0
P135-8
P135-16
P136-0
P137-0
P138-0
P138-32
P138-79
P139-0
P139-12
P139-16
P140-0
P140-48
P140-64
P141-0
P141-1
P141-6
P141-12
P141-15
P141-24
P142-0
P142-8
P142-12
P142-20
P142-24
P142-34
P142-38
P142-50
P142-62
P143-0
P143-4
P143-8
P143-12
P143-20
P143-25
P143-29
P143-61
P144-0
P144-16
P144-20
P145-0
P145-6
P145-8
P145-12
P145-16
P145-43
P145-55
P145-67
P146-0
P146-6
P146-12
P146-16
P147-0
P147-8
P147-13
P147-21
P147-26
P147-42
P148-0
P148-10
P148-18
P148-22
P148-39
P148-50
P149-0
P150-8
P151-0
P151-1
P151-2
P151-12
P152-0
P152-7
P152-8
P152-24
P153-0
P153-8
P153-12
P153-66
P154-0
P154-32
P154-51
P154-69
P155-0
P155-2
P155-5
P155-8
P155-16
P156-0
P156-7
P156-12
P156-16
P157-0
P157-16
P158-19
P158-23
P158-56
P159-0
P159-32
P159-40
P160-29
P161-0
P161-12
P162-0
P162-1
P162-15
P162-21
P162-28
P162-55
P163-0
P163-20
P163-54
P163-60
P164-36
P165-0
P166-0
P166-53
P167-0
P167-17
P167-41
P167-50
P168-0
P168-2
P168-6
P168-11
P168-20
P170-24
P170-33
P170-60
P171-0
P171-16
P171-54
P172-0
P172-12
P20-0
P20-24
P20-27
P20-58
P20-70
P27-0
P30-0
P54-0
P67-0
P68-2
P74-0
P78-0
P85-0
P85-16
Brp134
Brp011
Brp127
Brp130
Brp019
Brp035
Brp044
Brp063
Brp069
Brp089
Brp093
CB-126
CB-127
CB-128
CB-129
CB-131
CB-132
CB-133
CB-135
CB-136
CB-137
CB-138
CB-140
CB-142
CB-143
CB-144
CB-145
CB-148
CB-150
CB-151
CB-152
CB-153
CB-154
CB-155
CB-156
CB-159
CB-160
CB-161
CB-162
CB-163
CB-165
CB-166
CB-167
CB-168
CB-169
CB-170
CB-171
CB-174
CB-175
CB-176
CB-178
CB-181
CB-182
CB-183
CB-185
CB-186
CB-187
CB-189
CB-190
CB-192
CB-193
CB-194
CB-195
CB-197
CB-198
CB-199
CB-200
CB-201
CB-202
CB-203
CB-206
CB-207
CB-208
CB-210
CB-212
CB-213
CB-214
CB-216
CB-217
CB-218
CB-219
CB-220
CB-221
CB-223
CB-224
CB-226
CB-227
CB-228
CB-230
CB-231
CB-237
CB-239
CB-240
CB-241
CB-242
CB-243
CB-244
CB-245
CB-246
CB-247
CB-248
CB-249
CB-250
CB-251
CB-252
CB-253
CB-254
CB-255
CB-256
CB-257
CB-259
CB-261
CB-262
CB-263
CB-265
CB-266
CB-267
CB-269
CB-270
CB-271
CB-272
CB-276
CB-277
CB-279
CB-280
CB-282
CB-283
CB-284
CB-285
CB-291
CB-293
CB-294
CB-295
CB-296
CB-297
CB-300
CB-304
CB-305
CB-307
CB-308
CB-313
CB-314
CB-316
CB-317
CB-1
CB-2
CB-3
CB-4
CB-5
CB-6
LBJ10R_8
LBJ15D_8
LBJ16D_4
LBJ18D_0
95CMMP255
95cmmp257
96cmmp535
LVMP582
LVMP640		LVMP640
LVMP1019
LVMP1094
LVMP1173
LVMP540
LVMP568
LVMP569
LVMP570
LVMP573
LVMP578
LVMP631
LVMP636
LVMP638
LVMP642
LVMP643
LVMP650
LVMP653
LVMP684
LVMP971
LVMP974
LVMP975
LVMP1023
LVMP1026
LVMP1027
LVMP1030
LVMP1032
LVMP1061
LVMP1063
LVMP1071
LVMP1092
LVMP1093
LVMP1095
LVMP630
LVMP962
LVMP1033
LVMP571
LVMP634
LVMP976
LVMP1060
LVMP576
LVMP584
LVMP652
LVMP798
LVMP969
LVMP1017
LVMP1035
LVMP814
LVMP450
LV1
LV4
LV5
LV2
LV6
LV7
LV15HALD
LV69HPD
LV63HPD
LV64HALD
LV8HPD
LV14HALD
LV18HALD
LV26HALD
LV29HALD
LV32HALD
LV37HALD
LV41HPD
LV45HALD		LV45HALD
LV47HALD
LV49HALD
LV50HALD
LV54HALD
LV56HALD
LV57HALD
LV59HALD
LV62HALD
LV62HPD
LV66HALD
LV1027SC
LV39HALD
LV17HALD
LV22HALD		LV22HALD
LV65HPD
LV73HPD
LVMP1152
LVMP331
LVMP1299
LVMP1300
LV11
LVMP1213
LVMBS7
LVMBFE155
LVMBFE190
LVMBS34
LVMBS4
LVMBS9
LVMBTB29
[truncated: 110,725 more rows]
