# Supplementary material for: HIV Resistance Prediction to Reverse Transcriptase Inhibitors: Focus on Open Data
Source: Molecules. 2018 Apr 19;23(4):956. doi: 10.3390/molecules23040956 (PMC6017644; doi:10.3390/molecules23040956)
Supplement: Supplementary file 1 [file molecules-23-00956-s001.zip › Supplementary-materials/Gen_Bank_Genotype_treatment_Overlap_ID.txt]

IsolateName_genotype_treatment	GB_identical
CA60958	JN940770
G2	JF505569
G1	JF505568
10	GQ409593
CA126227	GQ213935
CA126201	GQ213917
CA123388	GQ213747
CA123364	GQ213727
CA96563	GQ213682
CA95241	GQ213540
CA95213	GQ213522
CA95095	GQ213432
CA88224	GQ213302
CA84910	GQ213274
CA84316	GQ213177
CA84198	GQ213099
CA84188	GQ213089
CA84186	GQ213087
CA84180	GQ213081
CA84124	GQ213031
CA79456	GQ212830
CA79444	GQ212822
CA79362	GQ212774
CA79324	GQ212747
CA79310	GQ212735
CA79292	GQ212723
CA69141	GQ212653
CA69081	GQ212617
CA68805	GQ212460
CA68753	GQ212431
CA68661	GQ212371
CA68617	GQ212337
CA68595	GQ212323
CA68581	GQ212311
CA68569	GQ212299
CA68559	GQ212293
CA64316	GQ212075
CA64070	GQ211906
CA64054	GQ211896
CA63984	GQ211852
CA63934	GQ211812
CA61104	GQ211618
CA60842	GQ211468
CA59627	GQ211376
CA59559	GQ211359
CA59295	GQ211181
CA59247	GQ211143
CA59233	GQ211136
CA58200	GQ210965
CA58186	GQ210954
CA57704	GQ210641
CA57702	GQ210639
CA57664	GQ210616
CA57650	GQ210606
CA55164	GQ210380
CA55114	GQ210343
CA55092	GQ210327
CA55062	GQ210298
CA51129	GQ208431
CA50903	GQ208292
CA48242	GQ207975
CA38521	GQ207251
CA35008	GQ207006
CA48426	FJ983481
CA57862	FJ983436
CA50907	FJ983270
CA50893	FJ983162
CA68561	FJ983159
07-156985	FJ389091
TMS338	EU251875
10	EF611993
9	EF611992
1	EF611990
6	EF120342
CA37949	DQ316648
CA21113	DQ316616
CA21096	DQ316615
CA17425	DQ316609
790-post	DQ230335
687-post	DQ230334
599-post	DQ230333
790-pre	DQ230332
687-pre	DQ230331
599-pre	DQ230330
CA35206	AY802758
CA14784	AY802757
CA10989	AY802756
CA1317-5/3	AY802726
CA35549	AY802725
CA35553	AY802724
CA35545	AY802719
CA38271	AY802718
CA38209	AY802717
CA34319	AY802716
CA41283	AY802715
CA34751	AY802714
CA34464	AY802713
CA38017	AY802712
CA37772	AY802711
CA19999	AY802710
CA19923	AY802709
CA38077	AY802708
CA35194	AY802706
CA24345	AY802704
CA38069	AY802703
CA37816	AY802701
CA35193	AY802700
CA40821	AY802699
CA12835	AY802698
CA38425	AY802697
CA12496	AY802696
CA38099	AY802695
CA37687	AY802694
CA34577	AY802693
CA24457	AY802692
CA37875	AY802691
CA12349	AY802690
CA10564	AY802689
CA34657	AY802688
CA19942	AY802686
CA37855	AY802685
CA39039	AY802684
CA38147	AY802683
CA38439	AY802682
CA37881	AY802680
CA9953	AY802676
CA10465	AY802672
CA3832	AY802662
CA3808	AY802659
CA9918	AY802657
CA4391	AY802653
CA4372	AY802652
CA9915	AY802651
CA9916	AY802648
CA8046	AY802644
CA9912	AY802642
CA9932	AY802639
CA9945	AY802637
CA10469	AY802634
CA9944	AY802626
CA9928	AY802622
CA10464	AY802619
CA9435	AY802618
CA9919	AY802614
CA10470	AY802612
CA10474	AY802609
CA42786	AY802529
CA38927	AY802501
CA38503	AY802446
CA38359	AY802432
CA34971	AY802382
CA34910	AY802374
CA34877	AY802368
CA38265	AY802364
CA38213	AY802298
CA34497	AY802290
CA24256	AY802148
CA37989	AY802134
CA34963	AY802122
CA24066	AY802121
CA23687	AY802060
CA21176	AY802007
CA21069	AY801976
CA20184	AY801930
CA35156	AY801885
CA23876	AY801800
CA17408	AY801756
CA17397	AY801749
CA24272	AY801714
CA35230	AY801710
CA21200	AY801707
CA38131	AY801666
CA37914	AY801655
CA24639	AY801654
CA38037	AY801625
CA35226	AY801623
CA23922	AY801619
CA34844	AY801607
CA19952	AY801602
CA21195	AY801590
CA34456	AY801575
CA23806	AY801551
CA24202	AY801548
CA15890	AY801544
CA23708	AY801539
CA16447	AY801521
CA16876	AY801504
CA23585	AY801482
CA38123	AY801462
CA37826	AY801449
CA41241	AY801441
CA34731	AY801422
CA20180	AY801400
CA12925	AY801350
CA34671	AY801342
CA24044	AY801278
CA34294	AY801259
CA7970	AY801140
CA17429	AY801072
CA7736	AY800960
CA5025	AY800933
CA37774	AY800917
CA23667	AY800886
CA48196	AY800853
CA34623	AY800786
CA41273	AY800770
CA48172	AY800768
CA9129	AY800766
CA48080	AY800752
CA24800	AY800747
CA20223	AY800704
CA34500	AY800699
CA42684	AY800685
CA38023	AY800684
CA16894	AY800677
A0401	AY528218
A0396	AY528213
A0384	AY528201
A0377	AY528194
A0373	AY528190
A0368	AY528185
A0364	AY528181
A0343	AY528160
A0337	AY528154
A0332	AY528149
A0327	AY528144
A0320	AY528137
A0311	AY528128
A0301	AY528118
A0291	AY528108
A0284	AY528101
A0277	AY528094
A0271	AY528088
A0257	AY528074
A0252	AY528069
A0247	AY528064
A0243	AY528060
A0238	AY528055
A0235	AY528052
A0230	AY528047
A0217	AY528034
A0212	AY528029
A0200	AY528017
A0194	AY528011
A0190	AY528007
A0183	AY528000
A0173	AY527990
A0166	AY527983
A0163	AY527980
A0158	AY527975
A0152	AY527969
A0147	AY527964
A0145	AY527962
A0139	AY527956
A0131	AY527948
A0126	AY527943
A0115	AY527932
A0110	AY527927
A0106	AY527923
A0101	AY527918
A0090	AY527907
A0087	AY527904
A0079	AY527896
A0075	AY527892
A0065	AY527882
A0060	AY527877
A0042	AY527859
A0032	AY527849
A0021	AY527838
A0016	AY527833
A0006	AY527823
4675-1	AY351773
9	AY315962
7	AY315956
Pt1	AY311593
CA17367	AY305946
CA24573	AY305942
CA24633	AY305936
CA9099	AY305903
1	AY140108
CA16903	AY032571
CA15990	AY032423
CA15983	AY032417
CA15932	AY032380
CA14788	AY032250
CA14753	AY032227
CA14732	AY032214
CA14729	AY032211
CA13682	AY032053
CA13491	AY032007
CA13058	AY031894
CA12853	AY031814
CA12831	AY031796
CA12495	AY031758
CA12464	AY031734
CA12433	AY031706
CA12326	AY031618
CA12270	AY031577
CA11979	AY031516
CA11970	AY031513
CA11742	AY031486
CA11732	AY031481
CA11685	AY031451
CA11680	AY031447
CA11659	AY031430
CA11587	AY031387
CA11204	AY031375
CA10967	AY031329
CA10630	AY031275
CA10626	AY031271
CA10617	AY031265
CA10532	AY031201
CA10496	AY031171
CA9896	AY031123
CA9418	AY031103
CA9379	AY031083
CA9355	AY031069
CA9173	AY030946
CA9168	AY030944
CA9128	AY030924
CA9078	AY030891
CA8413	AY030863
CA8018	AY030834
CA7758	AY030810
CA7756	AY030809
CA4919	AY030740
CA4582	AY030703
CA4364	AY030642
CA4256	AY030612
CA3861	AY030584
CA3798	AY030562
CA2633	AY030467
CA20144	AF514262
CA23563	AF514248
CA14681	AF514226
CA17468	AF514221
CA14139	AF514192
CA14143	AF514186
CA17451	AF514168
CA11723	AF514154
CA23844	AF514147
CA24786	AF514122
CA13105	AF514096
CA13062	AF514093
CA13061	AF514082
CA23192	AF514075
CA13679	AF514064
ALD-pt17	AF369811
ALD-pt16	AF369810
ALD-pt15	AF369809
ALD-pt14	AF369808
ALD-pt13	AF369807
ALD-pt12	AF369806
ALD-pt11	AF369805
ALD-pt10	AF369804
ALD-pt9	AF369803
ALD-pt7	AF369802
ALD-pt8	AF369801
ALD-pt6	AF369800
ALD-pt5	AF369799
ALD-pt3	AF369798
ALD-pt2	AF369797
ALD-pt1	AF369796
SD-18_8	AF294562
SD-17_2	AF294560
SD-16_4	AF294559
SD-15_1	AF294555
SD-5_44	AF294551
SD-5_16	AF294550
SD-21_20	AF294548
SD-21_12	AF294546
SD-20_24	AF294543
SD-20_12	AF294541
SD-19_4	AF294538
SD-19_2	AF294537
SD-14_4	AF294534
SD-12_36	AF294532
SD-10_26	AF294530
SD-10_13	AF294528
SD-7_8	AF294525
SD-6_18	AF294524
SD-6_5	AF294522
SD-2_18	AF294520
SD-2_10	AF294519
SD-1_11	AF294518
SD-1_4	AF294516
SD-21	AF124556
SD-20	AF124555
SD-19	AF124554
SD-18	AF124553
SD-16	AF124552
SD-14	AF124549
SD-13	AF124548
SD-10	AF124546
SD-7	AF124545
SD-6	AF124544
SD-5	AF124543
SD-2	AF124542
